# Supplementary material for: Phyllanthus niruri Linn.: Antibacterial Activity, Phytochemistry, and Enhanced Antibiotic Combinatorial Strategies
Source: Antibiotics (Basel). 2024 Jul 16;13(7):654. doi: 10.3390/antibiotics13070654 (PMC11273511; doi:10.3390/antibiotics13070654)
Supplement: Supplementary file 1 [file antibiotics-13-00654-s001.zip]

Archive with 1 entries (1 files):
- antibiotics-3104388-supplementary.pdf
